# Supplementary material for: Comprehensive genomic signature of pyroptosis-related genes and relevant characterization in hepatocellular carcinoma
Source: PeerJ. 2023 Jan 12;11:e14691. doi: 10.7717/peerj.14691 (PMC9840857; doi:10.7717/peerj.14691)
Supplement: Supplemental Information 1 [file peerj-11-14691-s001.zip]

Archive with 17 entries (17 files):
- Supplementary materials/Figure S1.png
- Supplementary materials/Figure S10.png
- Supplementary materials/Figure S11.png
- Supplementary materials/Figure S2.png
- Supplementary materials/Figure S3.png
- Supplementary materials/Figure S4.png
- Supplementary materials/Figure S5.png
- Supplementary materials/Figure S6.png
- Supplementary materials/Figure S7.png
- Supplementary materials/Figure S8.png
- Supplementary materials/Figure S9.png
- Supplementary materials/Supplementary Figure Legends.docx
- Supplementary materials/Supplementary Table S1.docx
- Supplementary materials/Supplementary Table S2.docx
- Supplementary materials/Supplementary Table S3.docx
- Supplementary materials/Supplementary Table S4.docx
- Supplementary materials/Supplementary Table S5.docx
